# Supplementary material for: Temperature Dependent Depuration of Norovirus GII and Tulane Virus from Oysters (Crassostrea gigas)
Source: Food Environ Virol. 2023 Jan 19;15(1):43–50. doi: 10.1007/s12560-022-09547-8 (PMC10006268; doi:10.1007/s12560-022-09547-8)
Supplement: Supplementary file 1 — Supplementary file1 (XLSX 53 kb) [file 12560_2022_9547_MOESM1_ESM.xlsx]

## Sheet: Norovirus
Day	Temperature	Pre-Treatment	Virus/mL	PCR duplicates		Biological Replicates				Figure with PMAxx								Figure without PMAxx
				Mean	SD	Mean	SD	SE		Day	High	Low	SD High	SD Low				Day	High	Low	SD High	SD Low
D0	High	PMAxx	29481.8	25804.5	5200.46	25515.7	13411	7742.85		D0	25515.7	25515.7	13411	13411				D0	15830.6	15830.6	10651.4	10651.4
D0	High	PMAxx	22127.2							D7	4890.45	4361.87	1305.88	160.174				D7	2899.05	2614.71	797.384	1496.39
D0	High	PMAxx	35213	38779.9	5044.35					D14	1867.99	1667.78	294.241	810.693				D14	1350.87	1652.18	745.577	1300.42
D0	High	PMAxx	42346.8							D21	5121.2	1700.29	3304.91	654.546				D21	2605.62	1685.8	1642.96	600.43
D0	High	PMAxx	10579.3	11962.6	1956.23					D28	1400.95	1047.09	623.937	264.15				D28	1024.25	743.518	350.241	244.81
D0	High	PMAxx	13345.8
D7	High	PMAxx	3071.66	3382.81	440.023	4890.45	1305.88	753.948
D7	High	PMAxx	3693.95
D7	High	PMAxx	6251.35	5620.4	892.299
D7	High	PMAxx	4989.45
D7	High	PMAxx	6380.81	5668.14	1007.86
D7	High	PMAxx	4955.48
D14	High	PMAxx	1540.55	1540.55	0	1867.99	294.241	169.88
D14	High	PMAxx	1540.55
D14	High	PMAxx	1683.64	2110.23	603.284
D14	High	PMAxx	2536.82
D14	High	PMAxx	1334.63	1953.18	874.752
D14	High	PMAxx	2571.72
D21	High	PMAxx	2928.21	5628.68	3819.04	5121.2	3304.91	1908.09
D21	High	PMAxx	8329.16
D21	High	PMAxx	1840.03	1591.91	350.901
D21	High	PMAxx	1343.78
D21	High	PMAxx	7726.1	8143.02	589.604
D21	High	PMAxx	8559.93
D28	High	PMAxx	1852.65	1745.45	151.599	1400.95	623.937	360.23
D28	High	PMAxx	1638.25
D28	High	PMAxx	475.662	680.718	289.994
D28	High	PMAxx	885.775
D28	High	PMAxx	1583.23	1776.69	273.59
D28	High	PMAxx	1970.15
D0	Low	PMAxx	29481.8	25804.5	5200.46	25515.7	13411	7742.85
D0	Low	PMAxx	22127.2
D0	Low	PMAxx	35213	38779.9	5044.35
D0	Low	PMAxx	42346.8
D0	Low	PMAxx	10579.3	11962.6	1956.23
D0	Low	PMAxx	13345.8
D7	Low	PMAxx	3311.42	4219.56	1284.3	4361.87	160.174	92.4767
D7	Low	PMAxx	5127.69
D7	Low	PMAxx	4921.73	4535.33	546.46
D7	Low	PMAxx	4148.92
D7	Low	PMAxx	4064.75	4330.72	376.14
D7	Low	PMAxx	4596.69
D14	Low	PMAxx	2451.62	2593.22	200.258	1667.78	810.693	468.054
D14	Low	PMAxx	2734.82
D14	Low	PMAxx	1204.63	1083.04	171.945
D14	Low	PMAxx	961.46
D14	Low	PMAxx	1263.64	1327.06	89.6916
D14	Low	PMAxx	1390.48
D21	Low	PMAxx	354.571	1007.68	923.639	1700.29	654.546	377.903
D21	Low	PMAxx	1660.79
D21	Low	PMAxx	1815.06	1784.58	43.105
D21	Low	PMAxx	1754.1
D21	Low	PMAxx	3178.41	2308.61	1230.09
D21	Low	PMAxx	1438.81
D28	Low	PMAxx	885.775	1092.21	291.948	1047.09	264.15	152.507
D28	Low	PMAxx	1298.65
D28	Low	PMAxx	687.912	763.285	106.593
D28	Low	PMAxx	838.658
D28	Low	PMAxx	1072.53	1285.77	301.573
D28	Low	PMAxx	1499.02
Day	Temperature	Pre-Treatment	Virus/mL	PCR duplicates		Biological Replicates
				Mean	SD	Mean	SD	SE
D0	High	No Dye	24683.3	28017.4	4715.17	15830.6	10651.4	6149.58
D0	High	No Dye	31351.6
D0	High	No Dye	11173.7	11173.7	NA
D0	High	No Dye	2.30514e+06
D0	High	No Dye	8329.16	8300.8	40.1035
D0	High	No Dye	8272.44
D7	High	No Dye	1878.14	2181.74	429.362	2899.05	797.384	460.37
D7	High	No Dye	2485.35
D7	High	No Dye	3222.14	3757.63	757.287
D7	High	No Dye	4293.11
D7	High	No Dye	2337.12	2757.77	594.882
D7	High	No Dye	3178.41
D14	High	No Dye	1172.15	765.8	574.665	1350.87	745.577	430.459
D14	High	No Dye	359.45
D14	High	No Dye	2212.8	2190.36	31.7457
D14	High	No Dye	2167.91
D14	High	No Dye	1238	1096.46	200.175
D14	High	No Dye	954.913
D21	High	No Dye	1148.37	884.635	372.975	2605.62	1642.96	948.561
D21	High	No Dye	620.902
D21	High	No Dye	3029.98	2774.76	360.93
D21	High	No Dye	2519.54
D21	High	No Dye	5092.78	4157.46	1322.74
D21	High	No Dye	3222.14
D28	High	No Dye	1281.03	1045.76	332.719	1024.25	350.241	202.212
D28	High	No Dye	810.491
D28	High	No Dye	359.45	663.751	430.346
D28	High	No Dye	968.051
D28	High	No Dye	1196.42	1363.24	235.916
D28	High	No Dye	1530.06
D0	Low	No Dye	24683.3	28017.4	4715.17	15830.6	10651.4	6149.58
D0	Low	No Dye	31351.6
D0	Low	No Dye	11173.7	11173.7	NA
D0	Low	No Dye	2.30514e+06
D0	Low	No Dye	8329.16	8300.8	40.1035
D0	Low	No Dye	8272.44
D7	Low	No Dye	1802.7	1392.04	580.768	2614.71	1496.39	863.942
D7	Low	No Dye	981.37
D7	Low	No Dye	2868.8	2168.7	990.091
D7	Low	No Dye	1468.6
D7	Low	No Dye	3874.92	4283.4	577.681
D7	Low	No Dye	4691.88
D14	Low	No Dye	2571.72	3145.5	811.445	1652.18	1300.42	750.796
D14	Low	No Dye	3719.28
D14	Low	No Dye	821.643	769.171	74.2064
D14	Low	No Dye	716.699
D14	Low	No Dye	625.159	1041.88	589.334
D14	Low	No Dye	1458.6
D21	Low	No Dye	2227.97	1950.08	393.006	1685.8	600.43	346.659
D21	Low	No Dye	1672.18
D21	Low	No Dye	1943.41	2108.76	233.844
D21	Low	No Dye	2274.11
D21	Low	No Dye	974.688	998.563	33.764
D21	Low	No Dye	1022.44
D28	Low	No Dye	655.785	615.866	56.454	743.518	244.81	141.341
D28	Low	No Dye	575.947
D28	Low	No Dye	1212.88	1025.77	264.618
D28	Low	No Dye	838.658
D28	Low	No Dye	333.425	588.916	361.319
D28	Low	No Dye	844.408

## Sheet: Tulane Virus
Day	Temperature	Pre-Treatment	Virus/mL	PCR duplicates		Biological Replicates				Figure with PMAxx								Figure without PMAxx
				Mean	SD	Mean	SD	SE		Day	High	Low	SD High	SD Low				Day	High	Low	SD High	SD Low
D0	High	PMAxx	7.17175e+06	5.4773e+06	2.39631e+06	1.56912e+07	1.55287e+07	8.96552e+06		D0	1.56912e+07	1.56912e+07	1.55287e+07	1.55287e+07				D0	1.44153e+07	1.44153e+07	1.2967e+07	1.2967e+07
D0	High	PMAxx	3.78285e+06							D7	3.77173e+07	2.50305e+07	1.68128e+07	4.96878e+06				D7	3.77075e+07	1.68507e+07	9.9061e+06	3.43983e+06
D0	High	PMAxx	4.59056e+07	3.35613e+07	1.74574e+07					D14	8.23057e+06	1.6376e+07	4.70739e+06	2.14589e+06				D14	9.24157e+06	1.98944e+07	6.44448e+06	5.55944e+06
D0	High	PMAxx	2.12171e+07							D21	1.20214e+07	8.32237e+06	2.94473e+06	3.31328e+06				D21	1.63599e+07	6.18249e+06	1.44216e+06	1.63774e+06
D0	High	PMAxx	8.59281e+06	8.03504e+06	788811					D28	2.34061e+06	6.64033e+06	1.27093e+06	1.37621e+06				D28	4.44634e+06	4.04961e+06	4.97589e+06	2.03647e+06
D0	High	PMAxx	7.47726e+06
D7	High	PMAxx	2.90115e+07	3.47584e+07	8.12737e+06	3.77173e+07	1.68128e+07	9.70687e+06
D7	High	PMAxx	4.05053e+07
D7	High	PMAxx	2.57772e+07	2.25804e+07	4.52107e+06
D7	High	PMAxx	1.93835e+07
D7	High	PMAxx	6.72891e+07	5.58131e+07	1.62295e+07
D7	High	PMAxx	4.43371e+07
D14	High	PMAxx	3.83582e+06	3.6339e+06	285561	8.23057e+06	4.70739e+06	2.71781e+06
D14	High	PMAxx	3.43198e+06
D14	High	PMAxx	1.3132e+07	1.30414e+07	128233
D14	High	PMAxx	1.29507e+07
D14	High	PMAxx	8.1279e+06	8.01643e+06	157640
D14	High	PMAxx	7.90496e+06
D21	High	PMAxx	1.69847e+07	1.49677e+07	2.85249e+06	1.20214e+07	2.94473e+06	1.70014e+06
D21	High	PMAxx	1.29507e+07
D21	High	PMAxx	1.38832e+07	1.20182e+07	2.63745e+06
D21	High	PMAxx	1.01533e+07
D21	High	PMAxx	7.27217e+06	9.07826e+06	2.5542e+06
D21	High	PMAxx	1.08843e+07
D28	High	PMAxx	3.99923e+06	2.96319e+06	1.46518e+06	2.34061e+06	1.27093e+06	733770
D28	High	PMAxx	1.92715e+06
D28	High	PMAxx	872324	878432	8637.44
D28	High	PMAxx	884539
D28	High	PMAxx	3.45592e+06	3.18022e+06	389905
D28	High	PMAxx	2.90451e+06
D0	Low	PMAxx	7.17175e+06	5.4773e+06	2.39631e+06	1.56912e+07	1.55287e+07	8.96552e+06
D0	Low	PMAxx	3.78285e+06
D0	Low	PMAxx	4.59056e+07	3.35613e+07	1.74574e+07
D0	Low	PMAxx	2.12171e+07
D0	Low	PMAxx	8.59281e+06	8.03504e+06	788811
D0	Low	PMAxx	7.47726e+06
D7	Low	PMAxx	3.45192e+07	3.06973e+07	5.40502e+06	2.50305e+07	4.96878e+06	2.86873e+06
D7	Low	PMAxx	2.68753e+07
D7	Low	PMAxx	2.63206e+07	2.14197e+07	6.93085e+06
D7	Low	PMAxx	1.65189e+07
D7	Low	PMAxx	2.55986e+07	2.29744e+07	3.71119e+06
D7	Low	PMAxx	2.03502e+07
D14	Low	PMAxx	1.27719e+07	1.44749e+07	2.40842e+06	1.6376e+07	2.14589e+06	1.23893e+06
D14	Low	PMAxx	1.61779e+07
D14	Low	PMAxx	1.23355e+07	1.87028e+07	9.00481e+06
D14	Low	PMAxx	2.50702e+07
D14	Low	PMAxx	2.00692e+07	1.59503e+07	5.82496e+06
D14	Low	PMAxx	1.18315e+07
D21	Low	PMAxx	9.67094e+06	8.1343e+06	2.17315e+06	8.32237e+06	3.31328e+06	1.91292e+06
D21	Low	PMAxx	6.59765e+06
D21	Low	PMAxx	5.35551e+06	5.10713e+06	351250
D21	Low	PMAxx	4.85876e+06
D21	Low	PMAxx	1.39801e+07	1.17257e+07	3.18817e+06
D21	Low	PMAxx	9.47131e+06
D28	Low	PMAxx	5.10109e+06	5.20975e+06	153659	6.64033e+06	1.37621e+06	794555
D28	Low	PMAxx	5.3184e+06
D28	Low	PMAxx	6.37223e+06	7.95481e+06	2.23811e+06
D28	Low	PMAxx	9.53739e+06
D28	Low	PMAxx	7.27217e+06	6.75643e+06	729371
D28	Low	PMAxx	6.24069e+06
Day	Temperature	Pre-Treatment	Virus/mL	PCR duplicates		Biological Replicates
				Mean	SD	Mean	SD	SE
Day	Temperature	Pre-Treatment	Number	Avg	SD	Avg	SD	SE
D0	High	No Dye	3.17559e+07	2.93156e+07	3.45111e+06	1.44153e+07	1.2967e+07	7.48649e+06
D0	High	No Dye	2.68753e+07
D0	High	No Dye	7.32291e+06	5.68907e+06	2.3106e+06
D0	High	No Dye	4.05523e+06
D0	High	No Dye	6.87871e+06	8.24132e+06	1.92702e+06
D0	High	No Dye	9.60393e+06
D7	High	No Dye	4.02247e+07	3.6552e+07	5.19392e+06	3.77075e+07	9.9061e+06	5.71929e+06
D7	High	No Dye	3.28793e+07
D7	High	No Dye	2.74418e+07	2.84298e+07	1.39718e+06
D7	High	No Dye	2.94177e+07
D7	High	No Dye	3.64937e+07	4.81406e+07	1.64713e+07
D7	High	No Dye	5.97876e+07
D14	High	No Dye	3.6536e+06	3.95554e+06	427009	9.24157e+06	6.44448e+06	3.72072e+06
D14	High	No Dye	4.25748e+06
D14	High	No Dye	2.00692e+07	1.64205e+07	5.15999e+06
D14	High	No Dye	1.27719e+07
D14	High	No Dye	8.83514e+06	7.34864e+06	2.10224e+06
D14	High	No Dye	5.86213e+06
D21	High	No Dye	1.54093e+07	1.46947e+07	1.01065e+06	1.63599e+07	1.44216e+06	832632
D21	High	No Dye	1.39801e+07
D21	High	No Dye	1.95187e+07	1.72008e+07	3.27806e+06
D21	High	No Dye	1.48828e+07
D21	High	No Dye	1.88518e+07	1.71843e+07	2.35817e+06
D21	High	No Dye	1.55168e+07
D28	High	No Dye	2.12417e+06	1.8281e+06	418708	4.44634e+06	4.97589e+06	2.87283e+06
D28	High	No Dye	1.53203e+06
D28	High	No Dye	1.53203e+06	1.32623e+06	291047
D28	High	No Dye	1.12043e+06
D28	High	No Dye	1.1348e+07	1.01847e+07	1.64519e+06
D28	High	No Dye	9.02137e+06
D0	Low	No Dye	3.17559e+07	2.93156e+07	3.45111e+06	1.44153e+07	1.2967e+07	7.48649e+06
D0	Low	No Dye	2.68753e+07
D0	Low	No Dye	7.32291e+06	5.68907e+06	2.3106e+06
D0	Low	No Dye	4.05523e+06
D0	Low	No Dye	6.87871e+06	8.24132e+06	1.92702e+06
D0	Low	No Dye	9.60393e+06
D7	Low	No Dye	1.40776e+07	1.30792e+07	1.41193e+06	1.68507e+07	3.43983e+06	1.98599e+06
D7	Low	No Dye	1.20808e+07
D7	Low	No Dye	2.07792e+07	1.98155e+07	1.36284e+06
D7	Low	No Dye	1.88518e+07
D7	Low	No Dye	1.92492e+07	1.76575e+07	2.251e+06
D7	Low	No Dye	1.60658e+07
D14	Low	No Dye	3.35724e+07	2.53975e+07	1.15611e+07	1.98944e+07	5.55944e+06	3.20975e+06
D14	Low	No Dye	1.72226e+07
D14	Low	No Dye	1.95187e+07	2.00055e+07	688359
D14	Low	No Dye	2.04922e+07
D14	Low	No Dye	1.38832e+07	1.42803e+07	561524
D14	Low	No Dye	1.46773e+07
D21	Low	No Dye	8.07158e+06	7.77442e+06	420246	6.18249e+06	1.63774e+06	945551
D21	Low	No Dye	7.47726e+06
D21	Low	No Dye	5.46839e+06	6.27055e+06	1.13442e+06
D21	Low	No Dye	7.07271e+06
D21	Low	No Dye	3.2238e+06	4.50249e+06	1.80834e+06
D21	Low	No Dye	5.78118e+06
D28	Low	No Dye	2.84456e+06	2.60112e+06	344274	4.04961e+06	2.03647e+06	1.17576e+06
D28	Low	No Dye	2.35768e+06
D28	Low	No Dye	5.78118e+06	6.37811e+06	844183
D28	Low	No Dye	6.97503e+06
D28	Low	No Dye	2.78584e+06	3.16961e+06	542740
D28	Low	No Dye	3.55339e+06
